# Supplementary material for: Self-reported body weight and weight-related stigmatization experiences among young adult women—two contexts, but similar attitudes related to body image, mental self-schemas, self-esteem, and stereotypes of people with obesity
Source: PeerJ. 2021 Sep 27;9:e12047. doi: 10.7717/peerj.12047 (PMC8483002; doi:10.7717/peerj.12047)
Supplement: Supplemental Information 3 — Responses of participants to issues mentioned in the questionnaire. [file peerj-09-12047-s003.xlsx]

## Sheet: DATA FILE
ID	Age	Height	Mass	BMI	WEIGHT_NORM	FAT_1	FAT_2	STIGMA	(1)_ABI	(2)_IBI	(3)_RBI	(4)_OBIAM	(5)_OBIAW	DIS_(1)-(2)	DIS_(1)-(3)	DIS_(1)-(4)	DIS_(1)-(5)	SkRAP_actual_1	SkRAP_actual_2	SkRAP_actual_3	SkRAP_actual_4	SkRAP_actual_5	SkRAP_actual_6	SkRAP_actual_7	SkRAP_actual_8	SkRAP_actual_9	SkRAP_actual_10	SkRAP_actual_11	SkRAP_actual_12	SkRAP_reflected_1	SkRAP_reflected_2	SkRAP_reflected_3	SkRAP_reflected_4	SkRAP_reflected_5	SkRAP_reflected_6	SkRAP_reflected_7	SkRAP_reflected_8	SkRAP_reflected_9	SkRAP_reflected_10	SkRAP_reflected_11	SkRAP_reflected_12	(6)_MAS	(7)_MRS	DIS_(6)-(7)	SES_1	SES_2	SES_3*	SES_4	SES_5*
1	23	1.64	58	21.5645	YES	NO	NO	NO	5	3	5	3	3	2	0	2	2	10	8	8	7	9	8	8	7	7	6	8	7	10	9	10	9	10	10	9	6	8	7	8	8	93	104	-11	4	4	1	3	3
2	22	1.67	78	27.968	NO	YES	YES	YES	6	3	5	4	2	3	1	2	4	7	9	10	8	6	9	9	6	5	5	5	8	9	9	10	8	9	8	10	7	6	5	8	7	87	96	-9	4	4	2	3	2
3	23	1.7	55	19.0311	YES	NO	NO	NO	3	4	3	4	3	-1	0	-1	0	10	10	9	8	7	8	10	8	7	9	7	8	9	8	8	9	9	8	9	10	7	8	9	10	101	104	-3	4	4	2	4	2
4	24	1.72	100	33.8021	NO	YES	YES	YES	8	4	9	3	3	4	-1	5	5	8	8	7	7	6	5	8	9	7	6	6	7	5	6	6	8	7	7	8	10	6	6	8	10	84	87	-3	3	3	2	3	2
5	24	1.64	60	22.3081	YES	NO	YES	YES	6	4	5	3	2	2	1	3	4	10	8	9	9	8	9	7	3	5	1	5	7	10	10	10	8	8	10	5	2	5	1	5	7	81	81	0	4	4	1	4	1
6	21	1.65	51.9	19.0634	YES	NO	NO	NO	3	2	3	2	2	1	0	1	1	8	7	5	6	9	8	10	10	10	8	9	9	8	8	5	7	10	7	10	10	10	9	10	9	99	103	-4	4	3	2	3	2
7	22	1.6	50	19.5312	YES	NO	YES	YES	6	4	6	4	3	2	0	2	3	10	9	8	8	10	10	1	1	7	1	8	4	10	8	10	8	10	10	5	1	3	3	3	6	77	77	0	4	4	1	4	3
8	26	1.64	67	24.9108	YES	YES	NO	YES	7	5	6	4	5	2	1	3	2	9	8	8	7	8	6	8	9	7	8	8	9	8	9	8	9	8	6	10	8	7	8	8	10	95	99	-4	4	4	2	4	2
9	21	1.92	76	20.6163	YES	NO	NO	NO	2	5	2	5	3	-3	0	-3	-1	3	10	6	9	2	7	6	8	9	7	9	4	2	8	5	7	6	8	4	7	7	6	8	3	80	71	9	4	4	2	4	4
10	23	1.64	58	21.5645	YES	NO	NO	NO	5	4	4	3	3	1	1	2	2	8	10	7	8	6	7	8	5	4	4	8	9	10	10	9	7	8	8	8	7	7	6	6	8	84	94	-10	4	4	1	4	4
11	20	1.75	80	26.1224	NO	YES	YES	YES	5	4	5	2	1	1	0	3	4	8	9	7	8	8	8	7	9	6	7	8	9	9	9	9	9	9	10	8	10	7	7	6	10	94	103	-9	3	3	2	3	3
12	24	1.68	65	23.03	YES	NO	NO	NO	6	3	6	3	3	3	0	3	3	8	7	6	6	8	7	9	6	7	9	8	8	9	8	8	8	8	5	8	8	8	8	8	8	89	94	-5	3	2	2	3	3
13	21	1.65	65	23.8751	YES	NO	YES	YES	6	3	6	3	3	3	0	3	3	3	5	5	6	6	3	6	7	7	5	8	4	2	5	6	7	5	3	5	7	4	5	7	4	65	60	5	2	3	3	2	3
14	21	1.64	55	20.4491	YES	NO	NO	NO	4	3	4	4	3	1	0	0	1	5	8	9	9	7	9	8	7	7	5	7	8	5	6	6	7	5	8	6	6	7	5	5	7	89	73	16	4	4	2	3	2
15	24	1.64	57	21.1927	YES	NO	NO	NO	4	2	2	4	1	2	2	0	3	4	7	7	7	4	2	7	10	7	5	9	4	3	9	9	10	7	5	10	10	8	8	8	8	73	95	-22	4	3	2	3	2
16	22	1.73	73	24.3911	YES	NO	NO	NO	6	4	5	3	2	2	1	3	4	8	9	9	8	9	8	6	7	9	8	8	9	8	9	10	8	10	8	7	8	10	9	9	10	98	106	-8	3	4	1	3	1
17	21	1.66	60	21.7738	YES	NO	YES	YES	5	4	4	3	3	1	1	2	2	6	6	6	6	5	5	5	7	8	7	6	6	4	6	7	7	7	6	6	5	6	6	6	6	73	72	1	2	3	3	2	2
18	21	1.71	74	25.3069	NO	NO	YES	YES	6	3	5	4	3	3	1	2	3	6	9	5	9	3	3	4	6	3	4	5	7	4	9	8	9	7	7	6	7	3	4	7	7	64	78	-14	4	3	3	3	2
19	20	1.57	49	19.8791	YES	NO	NO	NO	6	5	4	4	3	1	2	2	3	8	7	7	5	4	6	8	9	7	7	7	9	9	8	5	8	9	7	9	9	9	7	8	9	84	97	-13	3	3	2	3	2
20	22	1.65	100	36.7309	NO	YES	YES	YES	9	6	8	3	5	3	1	6	4	5	6	2	5	5	7	6	6	6	4	4	6	6	8	5	6	5	8	8	7	7	7	7	9	62	83	-21	2	3	2	2	3
21	20	1.7	85	29.4118	NO	NO	YES	YES	8	5	8	5	3	3	0	3	5	6	7	7	7	5	5	5	6	2	5	5	7	4	4	3	4	4	4	2	5	2	2	4	5	67	43	24	3	3	2	3	2
22	24	1.78	74	23.3556	YES	NO	YES	YES	4	2	3	3	1	2	1	1	3	9	9	9	9	9	7	9	7	5	9	8	10	10	10	10	10	10	10	10	8	10	8	10	10	100	116	-16	4	4	1	4	1
23	23	1.77	78	24.8971	YES	YES	YES	YES	7	5	7	5	4	2	0	2	3	5	7	7	7	5	5	4	6	2	3	3	5	5	7	7	9	6	6	7	8	5	5	5	7	59	77	-18	4	4	2	3	2
24	22	1.6	52	20.3125	YES	NO	NO	NO	3	2	3	3	2	1	0	0	1	7	9	8	7	8	7	7	6	7	6	7	7	7	8	9	7	7	8	7	7	8	7	8	8	86	91	-5	3	3	2	3	2
25	24	1.71	63	21.5451	YES	NO	NO	NO	6	5	4	4	4	1	2	2	2	8	9	9	9	9	8	9	7	6	6	6	9	9	10	10	10	7	10	10	7	7	7	7	10	95	104	-9	4	4	2	3	1
26	20	1.62	52	19.8141	YES	NO	NO	NO	4	3	4	3	2	1	0	1	2	3	8	5	6	10	2	10	9	9	8	8	8	3	6	6	8	9	7	10	10	10	10	9	9	86	97	-11	3	3	2	3	2
27	22	1.72	59	19.9432	YES	NO	YES	YES	5	4	4	4	3	1	1	1	2	5	9	8	7	6	4	7	9	5	3	7	9	5	8	9	7	5	5	7	10	6	6	8	10	79	86	-7	3	3	1	2	3
28	23	1.7	69	23.8754	YES	NO	YES	YES	6	4	6	3	2	2	0	3	4	8	7	7	7	6	6	7	8	4	5	5	7	7	8	7	7	5	3	5	4	3	3	4	5	77	61	16	3	3	2	3	2
29	20	1.65	62	22.7732	YES	NO	YES	YES	5	3	4	2	1	2	1	3	4	6	9	7	8	4	4	5	6	5	4	4	5	6	8	7	8	5	4	4	6	4	4	4	7	67	67	0	3	3	2	3	3
30	20	1.65	55	20.202	YES	NO	NO	NO	5	3	5	3	3	2	0	2	2	6	8	4	8	8	6	9	8	7	8	9	5	5	9	5	9	8	7	10	9	8	9	9	6	86	94	-8	3	3	2	3	2
31	25	1.65	58	21.3039	YES	NO	NO	NO	6	4	5	4	3	2	1	2	3	8	8	8	8	6	6	9	6	6	7	7	7	9	9	9	9	5	5	9	7	7	7	7	6	86	89	-3	1	1	2	1	2
32	22	1.63	55	20.7008	YES	NO	NO	NO	6	4	6	5	4	2	0	1	2	8	7	9	7	10	8	8	7	4	6	7	8	9	6	9	7	10	7	10	8	8	8	8	6	89	96	-7	3	3	1	3	2
33	24	1.67	67	24.0238	YES	YES	YES	YES	6	3	5	3	3	3	1	3	3	10	8	6	8	10	9	9	7	10	9	10	8	10	7	7	8	10	9	10	9	10	9	9	8	104	106	-2	4	4	1	3	2
34	23	1.71	61	20.8611	YES	NO	NO	NO	5	5	5	5	4	0	0	0	1	9	9	9	8	8	7	9	8	7	7	8	9	8	8	9	8	7	9	9	8	7	7	9	9	98	98	0	4	4	2	4	1
35	21	1.75	83	27.102	NO	YES	YES	YES	7	5	6	5	4	2	1	2	3	7	8	8	7	6	6	6	7	5	4	5	8	7	9	9	8	7	7	7	8	8	6	7	9	77	92	-15	4	4	1	4	2
36	23	1.61	50	19.2894	YES	NO	NO	NO	4	3	3	2	2	1	1	2	2	7	9	7	7	8	6	8	8	6	7	7	8	7	9	6	7	7	6	9	9	7	9	8	7	88	91	-3	4	4	2	4	2
37	20	1.64	57	21.1927	YES	NO	NO	NO	5	5	5	5	3	0	0	0	2	6	8	7	7	7	6	6	8	6	4	6	6	6	8	6	7	7	7	6	7	6	6	6	5	77	77	0	4	3	2	3	2
38	20	1.66	60	21.7738	YES	NO	NO	NO	7	3	5	3	2	4	2	4	5	4	9	7	6	4	3	6	8	5	3	4	2	5	10	8	8	8	7	8	9	6	7	8	5	61	89	-28	2	3	3	2	3
39	26	1.73	75	25.0593	NO	NO	YES	YES	7	3	6	2	5	4	1	5	2	5	9	9	8	5	6	6	6	4	4	4	8	8	9	10	9	8	9	9	4	8	8	8	9	74	99	-25	3	3	2	3	2
40	25	1.66	52	18.8707	YES	NO	NO	NO	4	4	2	5	5	0	2	-1	-1	4	6	8	8	8	6	8	9	7	4	6	6	7	7	7	7	7	4	10	10	10	9	9	5	80	92	-12	4	4	2	3	2
41	25	1.7	55	19.0311	YES	NO	NO	NO	4	4	4	3	3	0	0	1	1	8	9	9	9	10	10	8	7	6	6	7	10	8	9	9	10	10	10	8	7	8	8	9	10	99	106	-7	4	4	1	4	2
42	26	1.93	91	24.4302	YES	NO	YES	YES	6	4	4	5	4	2	2	1	2	6	4	5	5	7	4	7	8	7	4	7	3	6	5	6	6	7	7	9	9	9	6	7	5	67	82	-15	2	3	2	3	3
43	24	1.7	83	28.7197	NO	YES	YES	YES	7	4	6	3	4	3	1	4	3	4	8	7	8	5	6	6	9	5	6	6	9	8	8	8	7	6	6	7	9	8	7	7	9	79	90	-11	3	4	2	4	2
44	21	1.71	59	20.1771	YES	NO	NO	NO	4	4	3	4	2	0	1	0	2	2	8	4	8	6	4	6	8	5	4	7	4	2	9	4	9	9	4	9	10	7	9	6	4	66	82	-16	4	4	2	3	1
45	21	1.57	49	19.8791	YES	YES	YES	YES	5	3	6	2	2	2	-1	3	3	5	7	7	8	7	4	7	8	8	8	8	4	5	5	5	5	5	5	5	5	5	5	5	3	81	58	23	2	2	3	2	3
46	28	1.77	91	29.0466	NO	YES	YES	YES	7	5	7	5	5	2	0	2	2	8	9	7	8	7	9	9	7	6	8	7	9	10	8	7	6	8	9	9	7	7	8	8	8	94	95	-1	4	4	1	4	1
47	32	1.68	87	30.8248	NO	YES	NO	YES	8	5	8	5	2	3	0	3	6	6	7	8	7	4	8	3	5	2	2	3	3	7	8	8	7	4	9	3	7	4	1	4	2	58	64	-6	3	3	2	3	3
48	21	1.62	50	19.052	YES	NO	NO	NO	4	4	5	4	4	0	-1	0	0	6	8	7	9	7	7	9	7	4	8	8	7	4	9	7	10	8	5	9	9	7	9	9	7	87	93	-6	3	3	2	3	2
49	21	1.62	69	26.2917	NO	YES	YES	YES	8	3	8	3	3	5	0	5	5	4	6	5	5	5	5	4	3	3	3	3	7	5	7	7	7	5	5	7	7	5	5	5	7	53	72	-19	3	2	2	3	2
50	23	1.62	62	23.6244	YES	YES	YES	YES	6	2	6	3	2	4	0	3	4	8	8	9	9	8	6	9	6	3	4	6	10	7	8	9	8	10	10	10	7	6	8	9	10	86	102	-16	4	4	2	3	2
51	23	1.57	74	30.0215	NO	YES	YES	YES	6	3	6	2	1	3	0	4	5	4	8	6	8	6	6	5	8	8	6	8	9	7	8	6	8	8	8	8	9	8	7	8	9	82	94	-12	4	4	1	4	1
52	21	1.68	66	23.3844	YES	NO	NO	NO	5	5	5	4	3	0	0	1	2	7	9	7	9	9	9	9	9	10	7	8	8	8	10	6	10	10	10	10	10	10	9	10	10	101	113	-12	4	4	1	4	1
53	21	1.65	57	20.9366	YES	NO	NO	NO	5	3	5	4	2	2	0	1	3	9	7	8	7	5	6	5	5	3	3	3	8	8	5	6	6	5	8	5	5	4	4	5	7	69	68	1	3	3	1	3	2
54	21	1.64	55	20.4491	YES	NO	NO	NO	6	4	6	4	4	2	0	2	2	5	6	6	5	4	3	6	5	3	5	4	4	5	6	5	6	5	5	6	5	4	4	4	5	56	60	-4	3	3	2	2	3
55	24	1.64	54	20.0773	YES	NO	NO	NO	5	3	4	4	2	2	1	1	3	8	8	8	8	8	8	8	5	4	3	6	9	7	9	9	9	7	7	6	7	5	5	6	8	83	85	-2	4	4	2	4	2
56	23	1.7	59	20.4152	YES	NO	YES	YES	4	3	4	3	2	1	0	1	2	5	8	5	7	6	3	7	8	8	6	5	8	8	7	7	8	8	3	7	9	9	9	9	8	76	92	-16	3	4	2	4	2
57	21	1.72	68	22.9854	YES	NO	NO	NO	5	4	5	2	2	1	0	3	3	4	9	7	9	9	5	8	8	10	9	8	10	3	9	8	9	9	8	10	10	8	9	8	10	96	101	-5	4	4	1	3	1
58	26	1.64	54	20.0773	YES	NO	NO	NO	3	3	4	5	2	0	-1	-2	1	4	6	9	9	2	3	5	9	8	3	4	6	7	5	7	8	1	1	1	6	5	2	7	9	68	59	9	4	4	2	3	3
59	21	1.69	55	19.257	YES	NO	NO	NO	5	5	4	5	4	0	1	0	1	6	8	5	5	6	8	8	6	4	4	4	3	4	5	5	5	7	6	9	9	7	9	8	5	67	79	-12	4	4	2	2	2
60	20	1.7	57	19.7232	YES	NO	NO	NO	4	3	3	2	1	1	1	2	3	4	6	4	6	8	5	9	9	7	9	7	9	6	8	4	8	6	4	9	9	6	9	6	8	83	83	0	3	3	3	2	2
61	22	1.7	60	20.7612	YES	NO	YES	YES	5	4	5	3	4	1	0	2	1	7	8	8	8	6	6	8	8	4	7	6	8	7	9	8	9	8	8	9	8	6	9	8	9	84	98	-14	4	4	2	3	1
62	21	1.7	60	20.7612	YES	NO	NO	NO	3	3	3	3	3	0	0	0	0	8	9	6	8	10	8	10	8	10	8	10	9	9	9	6	7	10	7	10	7	10	5	10	5	104	95	9	4	4	1	4	1
63	23	1.63	71	26.7229	NO	YES	YES	YES	7	4	8	3	2	3	-1	4	5	8	8	7	8	2	5	8	3	2	4	3	6	6	9	7	7	1	7	7	3	3	6	7	8	64	71	-7	2	2	3	3	3
64	27	1.64	59	21.9363	YES	NO	NO	NO	6	5	6	4	4	1	0	2	2	9	8	8	8	7	7	8	6	5	2	4	8	10	10	9	9	6	8	7	6	6	1	2	10	80	84	-4	4	3	1	3	2
65	23	1.57	48	19.4734	YES	NO	NO	NO	5	4	4	4	3	1	1	1	2	6	8	8	9	8	8	8	9	9	7	10	10	8	8	7	9	6	8	9	6	10	9	10	7	100	97	3	4	4	1	4	1
66	22	1.58	56	22.4323	YES	NO	YES	YES	7	5	6	5	4	2	1	2	3	8	6	7	7	6	8	6	8	6	5	7	8	9	8	9	9	8	9	8	8	8	7	8	9	82	100	-18	2	2	2	2	3
67	21	1.65	51	18.7328	YES	NO	NO	NO	3	2	2	2	2	1	1	1	1	6	7	7	6	9	5	9	8	10	8	10	10	9	9	8	9	10	6	10	10	10	9	10	10	95	110	-15	4	4	2	3	2
68	21	1.73	66	22.0522	YES	YES	YES	YES	7	1	4	3	2	6	3	4	5	6	8	8	6	6	4	6	6	7	5	7	4	7	8	8	7	8	8	8	7	8	7	8	7	73	91	-18	2	3	3	1	4
69	21	1.64	57	21.1927	YES	NO	NO	NO	3	2	3	2	2	1	0	1	1	4	8	7	6	6	8	9	8	5	6	8	8	4	7	7	7	7	8	6	7	7	6	5	8	83	79	4	3	3	1	3	2
70	23	1.7	58	20.0692	YES	NO	NO	NO	4	3	4	5	2	1	0	-1	2	8	10	9	9	7	7	8	8	7	7	7	9	7	10	9	10	8	7	10	9	8	9	9	9	96	105	-9	4	4	2	4	3
71	26	1.77	79	25.2163	NO	YES	YES	YES	6	4	7	2	2	2	-1	4	4	4	7	7	7	6	6	9	9	6	5	8	7	6	8	7	7	7	6	9	9	8	7	7	7	81	88	-7	4	3	1	3	2
72	28	1.76	80	25.8264	NO	NO	YES	YES	7	5	7	5	5	2	0	2	2	8	9	7	9	4	4	10	8	4	4	4	10	8	8	10	8	8	4	10	10	10	6	10	10	81	102	-21	3	4	2	4	1
73	24	1.77	64	20.4284	YES	NO	NO	NO	5	3	5	4	2	2	0	1	3	4	7	7	8	4	5	5	6	9	2	2	9	4	9	7	8	6	8	9	6	10	6	6	9	68	88	-20	4	3	2	3	2
74	18	1.58	55	22.0317	YES	NO	NO	NO	4	3	3	4	3	1	1	0	1	10	10	8	9	5	8	7	10	7	3	8	10	10	10	7	10	7	6	7	10	5	7	8	10	95	97	-2	4	4	1	4	1
75	24	1.67	70	25.0995	NO	YES	YES	YES	8	5	7	3	2	3	1	5	6	8	10	8	8	1	9	3	2	1	1	1	8	4	7	10	7	1	10	1	1	1	1	5	6	60	54	6	3	4	1	3	3
76	24	1.58	52	20.83	YES	NO	NO	NO	7	4	4	3	2	3	3	4	5	5	5	3	6	3	7	5	8	9	8	8	8	6	6	3	3	6	9	3	9	10	7	9	9	75	80	-5	3	3	2	3	2
77	24	1.7	59	20.4152	YES	YES	NO	YES	4	3	4	4	3	1	0	0	1	7	8	7	9	4	7	10	10	6	10	7	2	6	9	9	9	7	6	10	10	9	10	9	7	87	101	-14	4	4	1	4	1
78	25	1.61	65	25.0762	NO	YES	YES	YES	7	2	8	3	2	5	-1	4	5	8	9	6	6	6	6	9	8	4	7	8	9	7	7	6	5	3	5	7	7	3	5	4	8	86	67	19	3	3	2	3	2
79	25	1.7	70	24.2215	YES	NO	NO	NO	7	5	7	6	4	2	0	1	3	8	9	7	8	6	4	9	8	7	9	8	9	8	5	8	5	8	8	8	5	7	6	8	7	92	83	9	4	4	1	4	1
80	29	1.78	70	22.0932	YES	NO	NO	NO	6	3	6	3	3	3	0	3	3	9	9	8	9	6	6	6	6	5	6	6	8	10	9	9	9	9	9	9	9	9	9	9	9	84	109	-25	4	4	2	4	1
81	24	1.6	55	21.4844	YES	NO	NO	NO	5	4	5	4	4	1	0	1	1	6	8	5	7	6	7	7	8	7	4	7	9	6	8	6	7	6	7	8	8	7	4	8	9	81	84	-3	4	4	1	4	2
82	25	1.7	58	20.0692	YES	NO	NO	NO	4	3	4	3	2	1	0	1	2	6	7	8	6	5	5	6	8	9	8	9	7	6	7	9	6	6	8	8	6	6	7	8	6	84	83	1	2	2	2	3	2
83	23	1.63	70	26.3465	NO	YES	YES	YES	6	4	6	4	3	2	0	2	3	8	8	8	8	7	8	7	6	5	4	7	8	9	8	8	7	7	9	7	5	5	7	8	10	84	90	-6	3	3	1	3	2
84	27	1.6	55	21.4844	YES	NO	NO	NO	5	3	4	3	3	2	1	2	2	7	6	5	5	6	7	7	7	4	4	4	7	6	6	4	6	5	8	9	9	6	7	5	8	69	79	-10	3	3	2	3	2
85	25	1.75	103	33.6327	NO	YES	YES	YES	7	4	8	4	2	3	-1	3	5	6	9	9	8	7	5	9	9	7	7	7	8	7	8	7	6	6	6	10	9	6	10	6	7	91	88	3	4	4	1	3	1
86	26	1.76	62	20.0155	YES	NO	NO	NO	3	2	3	2	2	1	0	1	1	9	8	10	7	5	6	9	10	6	8	8	9	4	7	8	7	8	4	7	7	3	7	8	8	95	78	17	3	3	3	3	2
87	23	1.68	60	21.2585	YES	YES	YES	YES	4	2	3	2	2	2	1	2	2	7	8	6	8	5	8	7	8	6	7	7	8	7	7	5	7	6	6	5	6	5	6	6	7	85	73	12	2	2	2	2	3
88	24	1.67	60	21.5139	YES	YES	YES	YES	6	4	7	5	4	2	-1	1	2	3	6	5	5	4	1	9	7	1	2	2	2	5	7	5	8	7	7	9	8	5	7	7	8	47	83	-36	3	3	3	2	3
89	24	1.72	63	21.2953	YES	NO	NO	NO	5	3	4	3	3	2	1	2	2	7	7	8	7	5	8	7	8	5	3	3	9	7	6	7	6	4	8	4	7	3	3	2	8	77	65	12	3	3	2	3	2
90	24	1.58	60	24.0346	YES	NO	NO	NO	6	5	4	5	4	1	2	1	2	6	8	7	5	6	5	7	6	4	6	6	5	7	8	6	7	6	6	9	5	7	9	9	7	71	86	-15	4	3	2	3	2
91	22	1.69	68	23.8087	YES	YES	YES	YES	2	5	5	2	3	-3	-3	0	-1	8	6	7	6	6	7	7	7	5	2	5	7	7	7	8	7	6	6	6	6	6	6	6	6	73	77	-4	3	3	2	3	2
92	19	1.72	90	30.4218	NO	YES	YES	YES	9	3	9	3	2	6	0	6	7	8	6	8	6	5	10	4	2	1	1	7	9	9	3	8	3	7	10	4	3	8	3	8	6	67	72	-5	3	2	3	1	3
93	23	1.7	56	19.3772	YES	NO	NO	NO	5	4	3	4	3	1	2	1	2	8	8	6	7	6	8	8	8	7	7	7	8	6	8	6	9	6	9	9	9	6	9	7	9	88	93	-5	4	4	1	3	1
94	24	1.66	55	19.9594	YES	NO	NO	NO	4	4	4	3	1	0	0	1	3	10	7	9	7	9	9	8	4	10	9	8	10	10	10	10	10	10	10	2	2	10	2	10	10	100	96	4	4	4	1	3	1
95	29	1.8	68	20.9877	YES	YES	NO	YES	4	2	3	2	1	2	1	2	3	7	7	7	7	7	9	10	8	8	10	9	9	8	8	6	7	7	7	9	7	7	10	7	7	98	90	8	3	4	2	3	2
96	21	1.72	60	20.2812	YES	NO	NO	NO	5	4	5	5	3	1	0	0	2	7	8	7	8	6	6	7	6	8	7	7	8	7	9	8	9	7	7	8	7	7	8	8	9	85	94	-9	3	3	2	3	2
97	25	1.58	50	20.0288	YES	NO	NO	NO	4	3	4	5	3	1	0	-1	1	7	8	8	8	6	7	6	7	6	6	6	9	8	8	8	8	8	7	9	9	8	8	8	10	84	99	-15	4	4	2	4	1
98	22	1.65	61	22.4059	YES	NO	NO	NO	4	3	4	3	2	1	0	1	2	8	9	9	10	8	7	6	6	7	5	6	7	9	10	7	9	9	8	9	7	7	6	9	10	88	100	-12	4	4	1	4	1
99	20	1.75	68	22.2041	YES	YES	YES	YES	8	4	8	3	3	4	0	5	5	3	4	3	4	5	4	4	5	5	5	5	3	4	4	3	4	5	6	4	4	5	5	6	3	50	53	-3	2	2	2	3	2
100	25	1.6	52	20.3125	YES	NO	NO	NO	5	2	3	5	2	3	2	0	3	3	7	6	4	6	2	8	3	3	9	7	4	2	6	8	3	9	2	9	3	3	10	9	3	62	67	-5	3	3	3	2	3
101	23	1.6	54	21.0938	YES	YES	YES	YES	6	5	6	4	1	1	0	2	5	1	1	1	1	1	1	2	2	2	2	1	1	1	1	1	1	1	1	1	1	1	1	1	1	16	12	4	1	1	3	2	3
102	21	1.7	54	18.6851	YES	NO	NO	NO	2	3	2	4	2	-1	0	-2	0	3	8	8	7	6	3	9	9	7	9	8	6	5	7	8	8	6	2	9	8	6	9	8	8	83	84	-1	4	4	2	4	2
103	25	1.63	60	22.5827	YES	NO	NO	NO	5	3	6	4	2	2	-1	1	3	10	9	10	9	8	8	8	7	5	6	5	10	10	10	10	8	8	9	9	9	7	9	9	9	95	107	-12	4	3	1	4	4
104	22	1.58	55	22.0317	YES	YES	NO	YES	6	4	7	4	2	2	-1	2	4	8	8	7	6	5	5	8	8	5	7	6	8	10	10	10	10	10	10	10	4	4	4	4	10	81	96	-15	4	4	2	3	2
105	23	1.76	90	29.0548	NO	YES	YES	YES	8	4	8	5	3	4	0	3	5	7	7	7	8	7	5	8	9	3	3	5	8	8	7	7	7	7	7	7	7	7	7	7	7	77	85	-8	3	3	2	3	2
106	22	1.68	63	22.3214	YES	YES	YES	YES	5	2	5	4	2	3	0	1	3	5	7	6	8	6	9	5	8	2	4	4	7	7	7	4	5	2	10	5	7	3	3	3	5	71	61	10	3	3	2	4	3
107	21	1.65	58	21.3039	YES	NO	NO	NO	5	4	4	4	2	1	1	1	3	7	8	8	5	6	3	4	9	2	3	4	3	5	8	9	7	6	5	2	10	1	2	6	7	62	68	-6	3	4	2	4	1
108	26	1.57	55	22.3133	YES	NO	NO	NO	5	4	5	4	3	1	0	1	2	4	8	6	8	5	6	7	7	5	3	8	4	3	7	5	6	4	5	9	5	5	6	7	6	71	68	3	3	3	2	3	2
109	25	1.6	82	32.0312	NO	YES	YES	YES	8	5	8	5	2	3	0	3	6	4	10	5	9	2	3	1	8	4	1	7	4	4	7	6	6	4	5	4	5	6	4	5	8	58	64	-6	4	3	2	3	3
110	20	1.7	65	22.4913	YES	NO	NO	NO	5	2	4	2	1	3	1	3	4	9	8	9	9	9	7	10	10	8	6	8	10	10	10	10	10	9	10	10	10	8	10	10	10	103	117	-14	4	4	1	4	2
111	21	1.77	68	21.7051	YES	NO	NO	NO	5	2	5	3	2	3	0	2	3	8	8	7	8	4	9	3	9	3	1	8	9	7	9	7	9	5	9	5	9	4	4	7	9	77	84	-7	4	4	1	4	1
112	22	1.68	98	34.7222	NO	YES	NO	YES	9	7	8	5	3	2	1	4	6	9	10	6	8	5	4	3	9	9	4	4	9	10	10	7	9	1	8	1	6	6	4	7	10	80	79	1	4	4	1	4	1
113	23	1.63	57	21.4536	YES	NO	NO	NO	5	3	4	3	2	2	1	2	3	7	7	7	9	7	8	8	10	8	7	8	10	9	9	8	10	9	9	9	10	9	8	9	10	96	109	-13	3	3	2	2	1
114	29	1.58	59	23.634	YES	YES	YES	YES	6	4	4	3	3	2	2	3	3	7	8	10	10	5	7	10	5	4	4	4	10	10	10	10	10	9	10	10	6	8	8	8	10	84	109	-25	3	4	2	3	2
115	23	1.6	57	22.2656	YES	YES	YES	YES	6	5	6	5	2	1	0	1	4	9	8	8	6	5	7	7	4	1	3	7	8	8	8	10	6	4	4	10	4	5	5	5	10	73	79	-6	3	3	1	3	1
116	24	1.69	53	18.5568	YES	NO	NO	NO	4	4	3	4	3	0	1	0	1	3	4	1	2	4	1	8	8	7	7	9	4	3	4	2	3	7	3	10	9	9	9	9	3	58	71	-13	2	2	2	1	2
117	23	1.78	74	23.3556	YES	YES	YES	YES	6	3	5	4	3	3	1	2	3	6	8	7	8	4	6	7	8	2	2	3	7	5	8	7	8	6	6	7	9	5	4	4	5	68	74	-6	3	3	3	3	3
118	23	1.64	65	24.1672	YES	YES	YES	YES	7	3	7	3	2	4	0	4	5	5	6	6	6	2	4	6	4	2	3	3	4	8	6	8	6	7	9	8	7	3	4	7	5	51	78	-27	3	3	3	3	3
119	24	1.73	58	19.3792	YES	NO	NO	NO	3	3	2	2	3	0	1	1	0	7	7	7	8	8	8	8	9	7	9	9	9	9	8	8	8	8	8	9	10	10	10	10	10	96	108	-12	4	3	1	3	1
120	29	1.71	70	23.939	YES	YES	YES	YES	6	2	7	1	1	4	-1	5	5	6	10	10	8	3	5	6	6	1	1	1	6	1	6	4	8	1	1	9	4	1	9	6	5	63	55	8	3	3	1	3	3
121	23	1.62	60	22.8624	YES	NO	YES	YES	4	4	4	3	2	0	0	1	2	7	8	10	8	9	10	5	4	10	4	8	9	9	9	10	9	10	10	6	1	10	5	10	10	92	99	-7	4	4	2	4	1
122	21	1.68	85	30.1162	NO	YES	YES	YES	9	4	8	3	2	5	1	6	7	4	7	7	6	8	8	4	4	9	4	7	5	6	8	8	7	3	7	2	2	5	3	5	4	73	60	13	3	3	4	3	2
123	23	1.7	59	20.4152	YES	NO	YES	YES	5	3	5	3	3	2	0	2	2	6	7	8	7	5	6	4	7	7	6	7	5	4	8	8	7	3	5	3	6	5	4	4	4	75	61	14	3	3	2	3	3
124	33	1.73	85	28.4005	NO	YES	YES	YES	9	1	7	4	1	8	2	5	8	7	5	5	5	5	3	9	5	2	3	3	3	8	8	8	8	8	8	10	8	8	9	9	10	55	102	-47	3	4	2	4	1
125	20	1.61	53	20.4467	YES	YES	YES	YES	5	2	5	3	2	3	0	2	3	4	6	6	6	7	4	7	7	6	7	7	4	3	4	4	6	6	3	7	7	6	7	7	3	71	63	8	2	3	3	2	3
126	27	1.66	66	23.9512	YES	YES	NO	YES	6	3	6	3	3	3	0	3	3	4	3	8	3	3	3	1	2	3	1	3	1	2	2	6	3	2	5	1	3	4	2	3	2	35	35	0	2	2	3	1	4
127	20	1.64	60	22.3081	YES	NO	NO	NO	5	4	5	4	3	1	0	1	2	9	9	8	8	9	7	10	10	8	9	8	6	10	9	9	9	10	9	9	10	8	10	9	7	101	109	-8	4	4	2	4	2
128	20	1.58	52	20.83	YES	NO	NO	NO	5	4	5	4	4	1	0	1	1	7	8	8	8	6	5	8	8	5	7	7	4	7	9	9	9	8	6	8	9	8	8	8	6	81	95	-14	4	3	1	3	2
129	22	1.53	52	22.2137	YES	YES	YES	YES	7	5	6	4	2	2	1	3	5	7	8	10	7	5	3	6	5	3	1	4	6	5	6	9	5	1	1	7	3	3	3	4	6	65	53	12	4	4	3	3	2
130	23	1.6	50	19.5312	YES	NO	NO	NO	4	4	3	3	2	0	1	1	2	7	8	6	8	10	10	10	9	9	7	10	9	6	10	9	10	9	8	10	10	8	9	9	10	103	108	-5	4	4	3	3	2
131	28	1.7	55	19.0311	YES	NO	YES	YES	3	3	3	4	2	0	0	-1	1	7	8	9	8	8	6	8	7	8	6	7	8	9	7	10	6	8	7	10	9	5	5	10	10	90	96	-6	2	2	3	2	3
132	20	1.74	80	26.4236	NO	YES	YES	YES	7	3	7	2	2	4	0	5	5	2	9	6	9	6	4	8	8	4	4	4	8	8	8	6	9	9	9	6	9	8	9	8	7	72	96	-24	2	2	3	3	3
133	22	1.69	55	19.257	YES	NO	NO	NO	3	3	2	4	2	0	1	-1	1	5	8	5	8	7	4	8	8	8	7	9	4	6	8	5	9	9	5	9	9	7	9	8	4	81	88	-7	3	3	3	3	2
134	24	1.79	62	19.3502	YES	NO	NO	NO	4	2	3	5	2	2	1	-1	2	8	6	4	5	2	3	8	9	2	2	2	6	7	7	2	7	6	1	9	9	7	6	8	8	57	77	-20	2	2	2	2	3
135	20	1.67	60	21.5139	YES	YES	YES	YES	7	5	8	5	2	2	-1	2	5	6	9	5	8	5	7	8	6	4	1	3	10	7	8	5	8	1	9	9	6	8	1	1	10	72	73	-1	3	3	2	3	3
136	22	1.72	63	21.2953	YES	YES	YES	YES	5	3	6	3	3	2	-1	2	2	4	4	5	4	4	2	3	5	2	2	2	5	4	6	6	6	3	2	3	7	4	5	3	4	42	53	-11	3	2	3	2	4
137	24	1.67	53	19.0039	YES	NO	NO	NO	3	2	1	2	1	1	2	1	2	7	8	6	8	8	5	10	9	8	9	8	8	6	10	6	10	10	5	10	10	10	10	10	10	94	107	-13	4	4	1	4	1
138	20	1.6	51	19.9219	YES	YES	NO	YES	4	1	4	3	1	3	0	1	3	1	4	3	5	2	1	3	4	4	4	4	5	5	5	5	5	5	1	5	5	5	5	5	8	40	59	-19	3	3	3	3	3
139	22	1.58	72	28.8415	NO	YES	YES	YES	4	3	4	3	3	1	0	1	1	6	8	7	9	6	6	7	9	6	6	6	4	6	7	6	7	5	5	6	7	5	6	5	5	80	70	10	3	3	2	3	3
140	25	1.62	100	38.1039	NO	YES	YES	YES	9	3	9	3	3	6	0	6	6	4	5	4	6	1	4	6	6	1	3	2	7	4	5	5	5	5	5	1	5	1	5	1	1	49	43	6	2	2	4	3	4
141	23	1.63	61	22.9591	YES	NO	NO	NO	7	4	6	4	4	3	1	3	3	7	9	6	9	10	8	9	7	6	6	7	9	4	7	7	6	9	6	9	9	6	8	8	8	93	87	6	4	4	2	3	2
142	23	1.65	55	20.202	YES	YES	YES	YES	6	5	8	4	2	1	-2	2	4	7	8	8	8	9	7	10	10	9	10	10	10	6	9	9	9	9	5	10	10	10	10	10	10	106	107	-1	4	3	3	3	4
143	22	1.62	51	19.433	YES	NO	YES	YES	3	5	2	5	5	-2	1	-2	-2	8	8	10	8	7	7	9	10	6	9	9	9	9	10	10	10	10	9	10	10	5	8	8	7	100	106	-6	4	4	2	3	3
144	21	1.67	64	22.9481	YES	NO	NO	NO	4	3	4	3	2	1	0	1	2	7	7	7	7	6	6	6	7	6	6	7	7	7	6	6	6	6	4	5	6	5	6	5	5	79	67	12	3	3	2	3	2
145	25	1.7	62	21.4533	YES	NO	NO	NO	5	5	5	4	5	0	0	1	0	9	8	9	9	8	9	8	6	10	5	10	6	10	10	10	10	10	10	10	7	10	8	10	9	97	114	-17	4	4	1	3	2
146	20	1.65	56	20.5693	YES	NO	NO	NO	4	3	3	3	2	1	1	1	2	5	9	8	8	5	7	4	7	4	4	4	7	4	10	9	9	6	9	5	6	5	3	4	7	72	77	-5	4	3	2	4	1
147	22	1.6	57	22.2656	YES	NO	NO	NO	6	5	5	5	3	1	1	1	3	6	7	7	7	6	7	8	9	9	7	9	8	6	8	9	9	7	8	9	9	10	10	9	8	90	102	-12	3	3	4	3	1
148	20	1.69	58	20.3074	YES	YES	YES	YES	5	2	4	3	2	3	1	2	3	7	7	8	6	6	6	7	7	7	7	8	8	8	8	9	8	7	7	9	8	9	7	8	9	84	97	-13	3	3	2	3	2
149	21	1.65	66	24.2424	YES	NO	NO	NO	6	4	7	3	2	2	-1	3	4	6	8	6	7	7	4	10	10	8	7	8	10	4	8	4	7	7	3	8	8	8	7	7	8	91	79	12	3	4	1	3	2
150	21	1.67	53	19.0039	YES	NO	NO	NO	4	5	3	5	5	-1	1	-1	-1	9	9	8	9	8	6	8	9	9	8	8	7	9	10	9	9	9	8	8	9	9	9	9	8	98	106	-8	4	4	2	3	2
151	24	1.63	55	20.7008	YES	NO	YES	YES	5	3	4	4	3	2	1	1	2	5	7	7	6	6	4	7	6	3	6	5	1	5	7	7	8	6	6	7	8	6	7	6	8	63	81	-18	2	2	3	2	3
152	25	1.63	72	27.0993	NO	NO	NO	NO	7	5	6	5	3	2	1	2	4	4	10	6	8	9	10	7	2	1	1	1	10	9	10	9	10	4	10	1	1	1	1	7	10	69	73	-4	4	4	4	4	4
153	26	1.65	65	23.8751	YES	YES	YES	YES	7	4	7	5	3	3	0	2	4	7	7	6	7	6	4	9	9	6	4	4	6	8	8	7	7	4	6	10	10	5	4	5	6	75	80	-5	4	4	1	4	1
154	21	1.65	75	27.5482	NO	YES	YES	YES	7	3	8	3	2	4	-1	4	5	6	7	4	7	4	5	6	5	3	4	4	7	6	7	5	7	6	7	7	4	4	4	4	7	62	68	-6	2	3	3	2	3
155	27	1.7	78	26.9896	NO	YES	YES	YES	9	3	9	5	1	6	0	4	8	7	6	3	4	4	3	6	8	4	5	4	3	5	5	4	5	6	4	8	7	6	6	7	4	57	67	-10	1	1	3	1	1
156	23	1.72	57	19.2672	YES	NO	NO	NO	2	3	2	3	2	-1	0	-1	0	8	8	4	7	6	7	6	7	6	3	6	8	7	7	4	8	7	9	6	7	7	5	7	8	76	82	-6	4	4	1	3	1
157	25	1.76	63	20.3383	YES	NO	NO	NO	5	4	5	5	3	1	0	0	2	9	9	9	9	8	9	9	8	9	8	8	10	10	9	9	8	9	10	8	8	9	8	8	10	105	106	-1	4	3	2	4	1
158	21	1.7	54	18.6851	YES	NO	NO	NO	4	5	4	5	3	-1	0	-1	1	7	6	6	7	9	6	9	9	7	10	8	6	7	7	7	7	7	6	9	9	8	9	7	8	90	91	-1	4	3	2	3	2
159	22	1.69	60	21.0077	YES	YES	YES	YES	7	2	4	4	3	5	3	3	4	7	7	8	7	6	6	7	8	7	6	7	9	7	8	8	7	7	7	9	9	7	7	8	10	85	94	-9	3	3	3	3	2
160	20	1.68	60	21.2585	YES	NO	NO	NO	4	2	3	2	1	2	1	2	3	6	8	7	7	5	8	10	9	5	6	6	9	7	7	5	7	6	8	9	10	6	5	7	9	86	86	0	3	3	2	3	2
161	20	1.64	65	24.1672	YES	YES	YES	YES	7	3	7	3	2	4	0	4	5	7	7	5	6	4	5	6	5	3	4	4	5	8	8	9	8	8	6	4	7	5	8	7	6	61	84	-23	2	2	3	2	3
162	23	1.59	50	19.7777	YES	YES	YES	YES	7	2	8	2	1	5	-1	5	6	2	7	6	8	10	8	9	9	10	8	8	6	4	4	2	6	6	4	5	5	5	4	4	3	91	52	39	3	3	2	3	3
163	21	1.72	63	21.2953	YES	YES	YES	YES	6	4	6	5	4	2	0	1	2	5	7	6	7	6	7	8	8	6	7	6	8	6	5	6	7	8	5	8	8	5	9	6	8	81	81	0	3	3	2	3	2
164	21	1.57	62	25.1532	NO	YES	YES	YES	7	4	6	4	3	3	1	3	4	8	8	6	8	6	7	4	7	2	1	3	7	8	8	8	8	7	8	9	9	6	6	7	9	67	93	-26	3	3	2	3	2
165	23	1.58	53	21.2306	YES	YES	NO	YES	5	4	4	5	3	1	1	0	2	7	9	8	8	9	6	10	9	9	8	8	6	8	9	8	8	8	7	10	10	9	9	9	7	97	102	-5	4	3	2	3	2
166	23	1.65	69	25.3444	NO	YES	YES	YES	6	5	7	4	4	1	-1	2	2	8	9	7	6	5	8	9	10	8	9	9	10	6	8	9	9	8	10	9	10	7	9	10	10	98	105	-7	3	4	2	3	1
167	20	1.7	70	24.2215	YES	YES	YES	YES	7	3	7	3	3	4	0	4	4	7	9	9	8	6	6	8	9	5	5	7	9	8	9	9	9	8	8	10	9	8	8	8	9	88	103	-15	4	4	1	4	1
168	25	1.6	69	26.9531	NO	YES	YES	YES	6	5	7	3	4	1	-1	3	2	4	7	2	6	5	7	8	9	7	7	6	10	4	7	3	7	5	9	8	9	7	8	8	10	78	85	-7	2	3	3	2	3
169	21	1.61	59	22.7615	YES	YES	YES	YES	4	2	3	3	2	2	1	1	2	9	9	9	8	10	7	10	8	6	7	8	9	8	7	10	10	10	9	10	9	10	9	10	10	100	112	-12	4	4	2	3	4
170	22	1.67	54	19.3625	YES	NO	NO	NO	4	3	3	5	3	1	1	-1	1	6	8	4	8	7	5	7	9	8	6	5	8	7	9	7	10	9	5	8	10	10	8	7	8	81	98	-17	4	4	2	3	1
171	32	1.61	64	24.6904	YES	YES	NO	YES	6	6	6	3	2	0	0	3	4	9	9	9	9	9	9	9	3	4	9	9	10	9	8	8	10	8	9	8	8	9	9	8	10	98	104	-6	4	4	3	4	1
172	35	1.68	72	25.5102	NO	NO	YES	YES	6	4	6	4	2	2	0	2	4	6	8	5	8	8	5	8	7	6	3	4	10	7	8	6	8	8	5	8	8	6	4	4	10	78	82	-4	3	3	2	3	2
173	21	1.71	61	20.8611	YES	NO	NO	NO	5	5	4	5	4	0	1	0	1	8	8	7	9	7	7	9	10	8	10	10	9	9	10	8	10	10	8	10	10	10	10	10	10	102	115	-13	4	4	1	4	1
174	29	1.62	67	25.5296	NO	NO	YES	YES	7	3	6	3	2	4	1	4	5	8	8	8	7	5	7	7	3	3	3	3	5	10	10	10	10	10	10	10	6	10	10	10	10	67	116	-49	3	3	2	3	2
175	22	1.73	66	22.0522	YES	NO	YES	YES	5	2	3	2	1	3	2	3	4	10	9	7	7	9	10	9	10	8	8	7	10	8	10	10	10	8	10	10	9	10	10	10	10	104	115	-11	3	4	2	3	1
176	21	1.62	74	28.1969	NO	YES	YES	YES	7	4	7	3	1	3	0	4	6	9	8	10	8	6	6	9	8	6	7	7	9	9	9	10	8	8	8	10	9	8	9	8	10	93	106	-13	4	4	2	3	4
177	21	1.62	53	20.1951	YES	NO	NO	NO	5	4	5	3	3	1	0	2	2	6	8	5	8	6	6	8	8	5	7	7	5	7	8	6	8	8	8	8	8	7	8	7	8	79	91	-12	3	4	2	3	1
178	21	1.56	57	23.4221	YES	YES	YES	YES	7	4	7	4	3	3	0	3	4	6	6	6	6	4	5	9	5	6	7	7	7	5	7	7	7	6	5	9	7	7	8	7	7	74	82	-8	2	2	3	2	3
179	20	1.62	57	21.7193	YES	NO	NO	NO	3	3	3	2	2	0	0	1	1	9	9	8	9	8	9	9	9	9	9	9	9	8	8	8	8	8	7	8	9	9	8	8	9	106	98	8	3	3	1	3	2
180	19	1.68	70	24.8016	YES	NO	YES	YES	5	4	5	4	3	1	0	1	2	8	9	7	10	9	9	10	10	9	9	9	10	4	9	5	9	5	5	9	9	6	8	6	8	109	83	26	4	4	1	4	1
181	22	1.7	62	21.4533	YES	NO	NO	NO	3	2	3	3	3	1	0	0	0	8	8	8	8	8	9	9	9	7	6	6	8	8	8	8	8	8	8	8	8	8	6	8	8	94	94	0	3	4	1	3	1
182	21	1.7	70	24.2215	YES	NO	NO	NO	7	5	8	4	2	2	-1	3	5	5	6	3	5	2	2	6	6	3	3	5	8	6	8	1	7	5	2	8	8	7	5	6	10	54	73	-19	4	3	2	2	2
183	20	1.67	53	19.0039	YES	YES	NO	YES	5	3	4	3	3	2	1	2	2	8	6	5	7	10	8	10	8	10	10	9	8	8	8	6	8	10	9	10	8	10	10	9	9	99	105	-6	3	4	1	3	1
184	26	1.69	68	23.8087	YES	YES	YES	YES	8	3	5	2	1	5	3	6	7	3	5	2	4	2	7	7	9	2	5	1	5	7	8	6	7	6	5	10	8	7	10	8	7	52	89	-37	2	2	3	2	4
185	22	1.7	62	21.4533	YES	NO	NO	NO	5	3	4	2	1	2	1	3	4	8	9	8	7	5	7	5	7	8	6	9	8	9	8	7	8	8	7	7	9	8	7	8	8	87	94	-7	4	3	2	3	2
186	27	1.59	50	19.7777	YES	NO	NO	NO	5	4	5	3	3	1	0	2	2	7	9	8	8	5	8	5	10	5	3	3	8	9	9	9	9	8	10	7	10	5	5	5	10	79	96	-17	3	3	2	4	3
187	22	1.68	59	20.9042	YES	NO	NO	NO	6	4	5	3	3	2	1	3	3	7	6	8	7	7	7	9	9	6	8	8	9	7	6	7	7	7	7	10	9	7	7	7	10	91	91	0	3	4	2	2	3
188	23	1.62	52	19.8141	YES	NO	NO	NO	2	3	2	4	1	-1	0	-2	1	7	9	8	8	6	6	6	8	3	5	6	8	9	9	10	10	8	8	9	9	7	9	9	10	80	107	-27	4	4	2	3	2
189	20	1.55	65	27.0552	NO	YES	YES	YES	7	4	7	5	3	3	0	2	4	7	8	6	7	4	4	5	6	4	3	4	7	6	8	6	7	5	6	4	5	4	4	4	7	65	66	-1	4	4	2	3	3
190	26	1.76	68	21.9525	YES	YES	YES	YES	6	4	6	5	4	2	0	1	2	5	7	6	7	5	6	5	5	6	4	6	4	8	8	6	8	7	8	7	6	7	6	7	7	66	85	-19	3	3	3	3	3
191	20	1.78	68	21.4619	YES	NO	NO	NO	4	3	4	3	2	1	0	1	2	9	9	8	8	7	7	8	9	7	7	8	8	8	9	8	9	9	7	7	9	8	9	7	8	95	98	-3	4	4	2	4	1
192	28	1.6	54	21.0938	YES	NO	NO	NO	6	5	6	4	5	1	0	2	1	6	6	5	5	5	5	6	5	4	4	5	6	5	5	5	5	5	5	5	5	5	5	5	5	62	60	2	3	3	1	3	2
193	24	1.76	68	21.9525	YES	YES	YES	YES	6	5	6	5	5	1	0	1	1	6	7	7	7	8	8	9	7	10	5	7	6	6	6	6	7	6	9	7	8	5	7	5	8	87	80	7	3	3	2	3	3
194	21	1.68	53	18.7783	YES	NO	NO	NO	3	1	2	1	1	2	1	2	2	6	7	8	5	5	6	6	4	5	5	5	5	7	6	8	5	4	7	6	4	6	3	5	7	67	68	-1	4	4	2	3	2
195	21	1.72	60	20.2812	YES	NO	NO	NO	5	3	5	3	3	2	0	2	2	5	7	7	8	6	6	8	8	6	9	8	7	8	7	8	7	8	7	9	8	8	9	8	7	85	94	-9	3	3	1	3	2
196	23	1.68	57	20.1956	YES	NO	NO	NO	6	4	5	4	3	2	1	2	3	8	10	10	8	6	5	4	5	7	3	7	9	7	10	10	9	9	8	9	9	4	7	3	9	82	94	-12	4	4	2	4	1
197	21	1.8	65	20.0617	YES	NO	NO	NO	5	4	5	3	3	1	0	2	2	6	8	5	8	5	5	8	7	7	7	7	7	7	8	5	8	7	5	8	8	7	8	8	7	80	86	-6	3	3	2	3	2
198	20	1.64	55	20.4491	YES	NO	YES	YES	3	1	3	1	1	2	0	2	2	6	6	4	3	3	3	4	5	3	4	4	4	6	6	6	6	6	6	7	7	7	8	7	7	49	79	-30	3	3	2	2	2
199	20	1.57	53	21.5019	YES	NO	YES	YES	6	3	5	5	4	3	1	1	2	4	7	7	6	4	2	3	9	3	2	4	7	2	8	8	8	6	4	3	10	5	4	4	9	58	71	-13	3	3	2	2	2
200	21	1.65	53	19.4674	YES	NO	NO	NO	5	4	4	5	3	1	1	0	2	4	7	6	7	8	7	7	8	6	6	9	7	5	8	7	8	9	8	7	9	7	7	8	7	82	90	-8	4	4	1	3	2
201	25	1.57	60	24.3418	YES	YES	YES	YES	5	3	5	3	2	2	0	2	3	8	8	8	8	6	8	10	7	9	9	8	8	9	9	9	9	8	8	10	9	9	10	9	9	97	108	-11	1	1	4	1	4
202	21	1.63	51	19.1953	YES	NO	NO	NO	5	4	5	3	3	1	0	2	2	5	6	6	6	5	5	8	6	5	5	7	5	5	7	8	8	6	5	8	7	6	6	6	6	69	78	-9	3	3	2	3	2
203	23	1.62	62	23.6244	YES	NO	YES	YES	5	4	5	4	3	1	0	1	2	2	5	5	6	4	6	6	8	6	7	7	3	7	8	7	8	6	6	5	9	6	6	5	6	65	79	-14	3	3	3	2	3
204	21	1.7	56	19.3772	YES	NO	NO	NO	5	3	5	3	3	2	0	2	2	4	6	5	5	6	4	8	7	6	6	6	5	4	7	4	5	6	4	7	7	5	7	7	4	68	67	1	3	3	3	3	3
205	26	1.65	73	26.8136	NO	YES	YES	YES	8	4	9	3	2	4	-1	5	6	8	7	7	6	6	6	9	9	9	9	8	4	7	8	9	6	5	7	8	8	6	6	6	5	88	81	7	3	3	3	4	2
206	21	1.61	59	22.7615	YES	NO	YES	YES	5	4	5	3	3	1	0	2	2	6	8	5	7	7	4	7	8	5	6	7	8	7	8	6	7	6	4	8	8	6	6	7	8	78	81	-3	3	3	1	4	2
207	26	1.7	57	19.7232	YES	NO	NO	NO	5	3	5	3	2	2	0	2	3	10	10	10	6	8	8	9	5	7	10	9	10	10	10	10	9	10	10	10	9	10	6	7	7	102	108	-6	3	3	3	3	2
208	22	1.63	70	26.3465	NO	YES	YES	YES	8	5	7	5	4	3	1	3	4	5	9	6	9	2	2	4	9	2	3	3	6	5	8	4	10	5	4	8	10	6	5	3	6	60	74	-14	4	4	3	3	2
209	24	1.7	60	20.7612	YES	NO	NO	NO	5	5	6	5	4	0	-1	0	1	7	9	8	7	5	3	10	10	6	7	7	8	5	10	8	8	7	2	10	10	4	7	5	6	87	82	5	4	4	1	3	2
210	34	1.56	56	23.0112	YES	NO	NO	NO	5	4	5	3	4	1	0	2	1	7	8	9	8	10	7	10	7	10	8	8	7	7	10	8	10	9	8	10	8	8	8	8	8	99	102	-3	4	4	2	4	1
211	21	1.7	54	18.6851	YES	NO	NO	NO	4	4	4	4	2	0	0	0	2	8	8	7	8	10	8	10	8	5	10	10	8	8	5	7	5	10	8	5	4	8	9	9	9	100	87	13	4	4	1	2	2
212	21	1.59	49	19.3821	YES	YES	YES	YES	7	4	6	5	2	3	1	2	5	9	8	8	7	7	10	9	8	8	7	7	9	8	6	6	6	9	6	10	7	7	7	7	9	97	88	9	2	2	2	3	4
213	21	1.58	49	19.6283	YES	NO	NO	NO	6	5	4	5	3	1	2	1	3	5	4	7	4	6	8	7	7	7	6	8	8	5	4	6	4	6	8	7	8	7	8	8	10	77	81	-4	3	3	2	3	2
214	20	1.66	55	19.9594	YES	NO	NO	NO	5	3	4	3	5	2	1	2	0	4	6	5	6	4	5	6	7	5	5	4	5	6	5	4	4	5	7	6	8	7	5	4	6	62	67	-5	3	3	2	2	3
215	23	1.68	63	22.3214	YES	NO	NO	NO	5	5	4	5	3	0	1	0	2	7	7	9	5	6	7	4	3	4	3	4	6	8	7	8	6	6	10	4	2	4	3	4	9	65	71	-6	4	3	2	3	3
216	26	1.55	55	22.8928	YES	YES	YES	YES	6	3	5	5	3	3	1	1	3	7	8	7	7	6	5	7	7	6	4	6	7	6	7	6	6	8	5	6	7	5	6	6	6	77	74	3	4	4	2	3	2
217	22	1.62	59	22.4813	YES	YES	YES	YES	6	5	6	4	3	1	0	2	3	6	7	6	7	4	4	7	8	5	4	4	5	7	7	5	7	5	6	9	8	5	5	5	7	67	76	-9	3	3	2	3	2
218	20	1.65	59	21.6713	YES	NO	NO	NO	6	5	4	5	3	1	2	1	3	7	8	7	7	8	10	8	4	9	3	9	10	6	9	8	9	8	10	10	6	10	5	7	10	90	98	-8	4	3	3	2	2
219	20	1.73	65	21.7181	YES	NO	NO	NO	5	3	5	4	3	2	0	1	2	3	8	1	5	6	1	3	5	8	1	7	2	4	8	3	6	6	4	6	6	6	2	8	5	50	64	-14	3	3	1	3	2
220	21	1.67	60	21.5139	YES	NO	NO	NO	5	3	5	3	2	2	0	2	3	8	7	3	3	2	6	6	3	7	5	5	3	4	6	9	4	4	9	3	3	3	3	2	2	58	52	6	3	3	2	2	3
221	22	1.69	62	21.7079	YES	NO	NO	NO	6	5	4	5	3	1	2	1	3	9	8	7	9	10	3	10	10	9	8	9	10	10	8	8	10	10	4	10	10	9	9	9	7	102	104	-2	3	4	2	3	2
222	21	1.7	55	19.0311	YES	YES	NO	YES	5	3	4	5	3	2	1	0	2	4	8	2	8	5	6	4	8	8	6	7	9	7	8	6	8	8	6	7	8	8	6	8	8	75	88	-13	4	4	2	4	4
223	20	1.66	51	18.5078	YES	NO	NO	NO	3	2	1	4	2	1	2	-1	1	2	4	5	4	5	7	5	5	7	3	4	5	4	7	9	6	4	6	5	9	7	6	5	8	56	76	-20	2	2	2	2	3
224	20	1.56	55	22.6003	YES	YES	YES	YES	7	5	7	5	4	2	0	2	3	7	8	6	8	6	7	6	7	5	4	6	7	6	6	7	6	8	8	8	9	8	6	7	6	77	85	-8	4	4	1	4	1
225	19	1.63	56	21.0772	YES	NO	YES	YES	5	3	4	3	3	2	1	2	2	6	9	8	9	6	10	5	5	9	3	5	9	6	7	7	8	6	9	4	8	8	4	7	10	84	84	0	4	3	2	3	2
226	26	1.7	68	23.5294	YES	NO	NO	NO	6	4	5	3	4	2	1	3	2	7	8	7	7	6	9	7	6	8	4	9	6	4	6	4	8	6	10	7	5	8	8	5	5	84	76	8	3	3	3	3	2
227	22	1.75	62	20.2449	YES	YES	YES	YES	7	3	7	5	2	4	0	2	5	7	5	5	5	8	7	5	5	7	3	8	5	7	3	6	5	8	5	5	5	5	3	8	5	70	65	5	3	3	3	3	3
228	27	1.76	90	29.0548	NO	YES	YES	YES	8	5	8	4	3	3	0	4	5	10	10	9	9	6	8	8	6	4	4	4	10	9	9	6	9	5	5	5	5	5	5	5	10	88	78	10	4	4	1	4	1
229	29	1.66	51	18.5078	YES	NO	NO	NO	4	4	4	5	4	0	0	-1	0	4	9	9	7	3	3	6	5	3	3	4	6	5	9	8	7	5	4	7	6	4	3	4	7	62	69	-7	4	4	1	3	2
230	27	1.72	60	20.2812	YES	NO	NO	NO	6	4	7	1	5	2	-1	5	1	8	8	8	8	9	10	10	10	5	7	10	10	7	6	7	8	8	10	10	5	7	10	10	7	103	95	8	4	4	2	4	2
231	23	1.63	56	21.0772	YES	NO	YES	YES	6	4	5	5	2	2	1	1	4	9	9	7	8	10	9	10	7	8	10	9	10	10	9	9	9	10	10	10	8	9	10	10	10	106	114	-8	3	3	2	3	2
232	19	1.65	52	19.1001	YES	NO	NO	NO	3	3	2	3	2	0	1	0	1	10	9	9	8	6	6	6	7	5	4	4	7	10	9	10	9	7	7	7	7	3	4	4	4	81	81	0	4	4	3	2	2
233	22	1.63	60	22.5827	YES	NO	YES	YES	4	3	4	3	2	1	0	1	2	7	8	7	8	8	7	8	8	7	7	7	9	7	8	8	8	8	8	8	9	8	8	8	9	91	97	-6	3	3	3	3	2
234	20	1.6	70	27.3438	NO	YES	YES	YES	8	4	7	3	4	4	1	5	4	6	4	5	5	4	4	7	6	5	6	6	7	7	8	9	8	5	4	9	6	5	8	9	7	65	85	-20	3	2	2	2	2
235	18	1.69	60	21.0077	YES	NO	YES	YES	6	5	4	5	4	1	2	1	2	9	10	9	9	8	10	9	7	10	6	8	10	10	9	10	9	10	8	9	9	9	10	9	10	105	112	-7	4	3	1	4	1
236	24	1.63	54	20.3244	YES	NO	NO	NO	4	4	4	5	3	0	0	-1	1	6	9	9	6	2	8	3	6	3	1	1	6	4	6	8	8	2	6	2	7	6	2	1	5	60	57	3	4	3	1	4	2
237	26	1.68	65	23.03	YES	NO	NO	NO	5	3	4	1	3	2	1	4	2	8	10	8	10	9	10	8	5	7	8	10	10	9	10	10	10	10	10	8	8	10	10	10	10	103	115	-12	4	3	2	3	2
238	22	1.65	56	20.5693	YES	YES	YES	YES	4	2	4	3	2	2	0	1	2	7	7	8	7	6	8	8	7	5	6	5	7	7	8	8	8	8	9	9	8	5	8	6	9	81	93	-12	3	3	2	3	2
239	20	1.6	75	29.2969	NO	NO	NO	NO	5	3	4	4	2	2	1	1	3	4	8	8	7	7	7	9	9	9	9	8	9	4	8	6	6	9	7	7	8	6	8	7	8	94	84	10	4	4	1	4	4
240	21	1.6	50	19.5312	YES	NO	NO	NO	5	5	3	5	4	0	2	0	1	2	6	8	6	4	2	4	8	8	4	5	6	2	4	9	5	4	3	8	9	9	8	8	8	63	77	-14	2	3	2	2	3
241	22	1.7	72	24.9135	YES	NO	YES	YES	7	5	6	5	4	2	1	2	3	9	8	9	6	7	8	8	10	8	5	8	8	9	8	10	7	9	10	8	10	10	8	10	10	94	109	-15	3	3	2	3	2
242	27	1.65	90	33.0579	NO	YES	YES	YES	9	6	9	6	4	3	0	3	5	4	10	5	7	6	1	8	8	1	5	7	7	5	10	8	10	8	8	8	8	8	8	8	8	69	97	-28	4	3	3	4	1
243	20	1.64	95	35.3212	NO	YES	YES	YES	9	5	9	3	1	4	0	6	8	5	8	7	8	6	6	6	9	6	6	5	7	4	5	4	6	4	4	4	4	4	3	3	2	79	47	32	2	3	3	2	2
244	19	1.59	58	22.9421	YES	NO	NO	NO	4	3	3	3	2	1	1	1	2	8	8	5	7	5	8	6	5	4	5	6	8	5	6	5	5	8	9	4	7	3	3	5	9	75	69	6	4	3	2	3	1
245	28	1.82	65	19.6232	YES	NO	NO	NO	4	3	4	3	2	1	0	1	2	6	7	5	6	10	8	10	7	8	8	8	8	6	7	7	7	9	9	10	9	8	9	9	9	91	99	-8	3	4	2	3	4
246	19	1.7	54	18.6851	YES	NO	NO	NO	5	4	5	4	3	1	0	1	2	7	8	9	7	5	8	5	4	3	2	4	4	7	7	8	4	5	6	6	5	3	1	3	5	66	60	6	3	3	2	3	3
247	23	1.68	73	25.8645	NO	YES	YES	YES	6	5	6	5	3	1	0	1	3	7	9	7	8	5	5	7	5	2	3	5	8	5	6	5	8	7	5	9	9	5	9	7	5	71	80	-9	3	4	1	3	2
248	29	1.68	57	20.1956	YES	NO	NO	NO	5	5	6	5	4	0	-1	0	1	9	8	8	7	7	7	5	5	5	5	5	6	9	7	7	6	6	7	5	4	6	4	4	7	77	72	5	4	3	1	4	2
249	18	1.72	60	20.2812	YES	NO	NO	NO	5	4	4	4	3	1	1	1	2	8	7	6	8	3	10	4	5	6	2	4	9	8	9	10	7	1	10	1	3	7	1	1	5	72	63	9	4	3	1	3	2
250	25	1.69	54	18.9069	YES	NO	NO	NO	3	3	2	4	2	0	1	-1	1	9	9	7	7	9	7	9	10	9	9	9	9	9	9	6	8	10	8	10	10	10	10	10	9	103	109	-6	4	4	1	4	1
251	21	1.67	65	23.3067	YES	NO	NO	NO	4	4	4	5	2	0	0	-1	2	7	8	7	9	4	3	8	10	4	7	10	10	4	7	4	9	4	4	7	7	3	8	5	7	87	69	18	4	4	1	4	1
252	20	1.6	54	21.0938	YES	NO	NO	NO	6	4	6	5	4	2	0	1	2	6	8	7	9	7	8	7	8	8	6	8	9	8	8	7	9	9	9	9	9	9	8	9	9	91	103	-12	4	4	1	4	1
253	21	1.65	65	23.8751	YES	YES	YES	YES	5	3	5	1	1	2	0	4	4	7	8	5	8	6	7	5	5	5	5	5	8	8	6	7	6	7	7	5	5	5	5	6	6	74	73	1	2	2	3	2	3
254	19	1.62	73	27.8159	NO	NO	NO	NO	8	6	4	3	2	2	4	5	6	9	8	8	7	7	9	6	8	6	6	8	7	8	10	9	10	9	10	8	9	9	9	9	9	89	109	-20	3	3	1	4	2
255	20	1.65	57	20.9366	YES	NO	NO	NO	3	2	3	3	2	1	0	0	1	8	8	7	6	5	5	8	6	5	6	7	9	6	9	8	8	7	7	9	10	8	8	8	9	80	97	-17	3	3	1	3	2
256	18	1.7	57	19.7232	YES	NO	NO	NO	2	2	1	2	1	0	1	0	1	7	7	6	9	8	8	5	6	5	3	8	10	10	9	7	9	10	10	10	8	9	6	9	10	82	107	-25	4	4	2	2	1
257	19	1.52	55	23.8054	YES	YES	YES	YES	8	2	7	2	1	6	1	6	7	2	5	2	3	1	1	4	8	2	3	2	1	1	8	1	6	1	1	8	9	3	4	3	5	34	50	-16	1	3	2	1	4
258	19	1.6	80	31.25	NO	YES	YES	YES	9	3	8	5	4	6	1	4	5	2	4	1	1	1	4	2	7	3	1	1	3	2	6	3	3	3	9	3	8	2	1	4	5	30	49	-19	1	1	3	2	3
259	20	1.72	63	21.2953	YES	NO	NO	NO	4	4	4	4	4	0	0	0	0	8	9	6	8	9	8	8	6	9	8	8	7	8	9	6	9	8	7	8	7	8	8	7	7	94	92	2	3	4	1	3	1
260	20	1.59	50	19.7777	YES	NO	NO	NO	5	3	4	4	3	2	1	1	2	6	9	7	8	6	6	6	7	7	5	7	9	8	8	8	8	7	7	8	7	7	7	7	8	83	90	-7	4	4	1	4	1
261	19	1.68	62	21.9671	YES	YES	YES	YES	5	2	5	2	1	3	0	3	4	6	7	5	7	8	9	7	2	8	4	8	9	8	3	5	6	9	10	7	7	8	5	8	10	80	86	-6	3	2	3	3	3
262	21	1.74	77	25.4327	NO	NO	YES	YES	7	5	8	3	5	2	-1	4	2	8	7	10	7	2	2	10	7	2	4	4	10	8	9	9	9	5	5	8	8	5	5	4	10	73	85	-12	3	4	1	4	2
263	32	1.68	60	21.2585	YES	NO	NO	NO	4	4	3	5	5	0	1	-1	-1	8	7	8	7	6	7	6	6	8	4	7	8	9	9	8	9	7	9	8	6	6	6	7	8	82	92	-10	4	4	1	4	2
264	18	1.64	52	19.3337	YES	NO	NO	NO	3	4	3	4	6	-1	0	-1	-3	3	8	9	8	2	5	5	1	1	1	4	3	9	8	10	8	4	5	8	1	3	5	4	3	50	68	-18	4	4	2	3	2
265	20	1.73	57	19.0451	YES	NO	NO	NO	4	3	4	3	3	1	0	1	1	6	8	9	8	5	6	5	9	6	6	9	8	6	8	10	7	3	9	4	7	6	6	9	8	85	83	2	3	3	2	3	2
266	22	1.7	79	27.3356	NO	NO	NO	NO	6	2	5	2	3	4	1	4	3	9	10	8	9	7	6	9	7	9	7	6	7	9	10	8	7	8	6	7	6	8	7	6	7	94	89	5	3	3	2	3	2
267	23	1.74	60	19.8177	YES	NO	NO	NO	5	4	4	4	4	1	1	1	1	6	8	9	6	7	7	6	8	5	4	4	6	7	9	10	9	9	7	8	10	8	7	7	8	76	99	-23	4	4	1	4	3
268	25	1.68	66	23.3844	YES	NO	YES	YES	6	4	5	3	3	2	1	3	3	8	10	8	8	5	6	6	8	4	4	4	8	8	10	9	9	7	7	8	8	5	7	7	9	79	94	-15	4	4	1	3	1
269	18	1.65	56	20.5693	YES	NO	NO	NO	3	2	4	2	3	1	-1	1	0	9	7	9	6	9	8	4	3	7	5	5	7	7	10	9	8	9	8	9	1	8	8	8	9	79	94	-15	3	3	2	3	2
270	20	1.67	62	22.231	YES	NO	NO	NO	4	4	3	3	2	0	1	1	2	6	7	7	7	8	6	9	7	7	7	7	9	6	7	6	7	8	7	9	8	7	7	7	8	87	87	0	3	3	2	3	1
271	20	1.7	57	19.7232	YES	NO	NO	NO	3	2	4	4	3	1	-1	-1	0	8	9	7	9	6	7	6	9	6	6	6	9	8	8	8	8	8	9	7	7	9	7	9	9	88	97	-9	3	3	3	3	2
272	20	1.69	62	21.7079	YES	NO	NO	NO	4	2	4	2	2	2	0	2	2	8	9	9	9	8	8	8	7	7	6	6	7	7	10	8	10	7	8	8	7	8	6	7	9	92	95	-3	3	3	3	3	2
273	27	1.67	74	26.5338	NO	YES	YES	YES	8	5	9	3	1	3	-1	5	7	8	8	10	8	8	6	10	10	5	8	5	10	7	6	7	9	6	6	7	6	6	6	5	5	96	76	20	4	3	1	3	2
274	27	1.62	59	22.4813	YES	YES	YES	YES	7	2	6	3	4	5	1	4	3	8	8	8	8	9	7	7	9	3	7	6	9	6	7	10	8	10	9	7	7	8	8	8	8	89	96	-7	2	3	2	3	3
275	19	1.83	73	21.7982	YES	NO	NO	NO	4	3	4	3	3	1	0	1	1	8	10	9	10	6	5	6	8	8	7	7	8	8	10	10	10	3	5	4	8	8	7	8	7	92	88	4	3	4	2	4	3
276	20	1.6	50	19.5312	YES	NO	NO	NO	3	3	3	4	3	0	0	-1	0	5	8	3	8	9	2	9	10	8	8	10	7	4	9	4	10	10	4	10	10	10	10	10	8	87	99	-12	4	4	1	3	1
277	21	1.68	56	19.8413	YES	YES	YES	YES	6	3	5	4	2	3	1	2	4	7	6	8	5	4	5	6	5	4	4	3	5	5	6	8	7	5	5	6	5	4	3	4	6	62	64	-2	3	2	3	3	3
278	25	1.7	90	31.1419	NO	YES	YES	YES	8	5	8	5	3	3	0	3	5	9	8	6	5	9	7	8	10	7	4	4	9	9	8	6	7	8	4	7	9	5	6	6	8	86	83	3	4	3	2	3	2
279	21	1.65	60	22.0386	YES	NO	NO	NO	7	6	6	6	4	1	1	1	3	6	7	8	7	4	4	6	9	5	7	6	7	5	5	4	5	5	4	4	7	4	4	4	6	76	57	19	4	4	2	3	2
280	20	1.87	68	19.4458	YES	NO	NO	NO	6	5	4	5	4	1	2	1	2	8	9	7	8	8	8	10	7	9	8	8	7	7	10	8	10	9	9	10	9	10	10	10	7	97	109	-12	4	3	2	3	2
281	21	1.65	60	22.0386	YES	NO	NO	NO	6	4	5	5	3	2	1	1	3	10	9	10	8	8	9	8	6	7	5	9	8	10	10	10	9	10	8	9	8	8	8	8	10	97	108	-11	4	4	1	3	1
282	20	1.8	71	21.9136	YES	NO	NO	NO	4	4	4	4	5	0	0	0	-1	8	10	8	8	8	7	8	9	7	8	7	7	9	9	9	9	7	6	6	6	6	7	7	7	95	88	7	4	4	2	3	2
283	20	1.76	71	22.921	YES	NO	NO	NO	6	4	6	5	2	2	0	1	4	7	8	5	6	6	5	8	9	3	4	3	9	9	9	7	6	5	7	7	9	5	4	4	9	73	81	-8	4	4	1	3	3
284	21	1.64	60	22.3081	YES	NO	NO	NO	5	4	5	4	2	1	0	1	3	8	8	7	6	9	7	8	8	6	8	7	9	8	7	7	5	7	8	9	8	5	9	9	9	91	91	0	4	4	1	4	1
285	19	1.74	63	20.8086	YES	NO	NO	NO	5	4	2	5	3	1	3	0	2	8	7	7	7	8	10	5	8	6	3	8	10	10	3	9	7	10	10	10	10	10	6	10	10	87	105	-18	3	3	2	2	3
286	20	1.66	58	21.048	YES	NO	NO	NO	5	4	4	5	3	1	1	0	2	7	6	7	5	4	7	5	4	4	2	4	4	6	7	5	5	3	7	4	3	5	6	5	5	59	61	-2	3	3	2	2	2
287	30	1.64	90	33.4622	NO	YES	YES	YES	9	6	9	4	3	3	0	5	6	8	8	6	7	8	7	9	9	8	5	7	8	9	7	9	7	8	7	10	9	9	9	7	10	90	101	-11	3	3	2	3	3
288	21	1.74	73	24.1115	YES	NO	NO	NO	7	4	6	3	4	3	1	4	3	7	6	6	7	6	6	7	7	8	8	8	6	7	7	7	8	8	7	8	8	8	8	8	7	82	91	-9	3	3	2	3	2
289	21	1.63	58	21.83	YES	NO	YES	YES	6	4	6	3	3	2	0	3	3	4	8	5	8	5	2	9	9	8	8	8	4	3	6	4	4	2	1	7	5	3	4	3	2	78	44	34	2	2	2	2	2
290	22	1.62	62	23.6244	YES	NO	NO	NO	7	5	6	5	3	2	1	2	4	8	8	9	7	7	8	9	10	7	7	7	9	6	6	7	8	9	6	6	9	8	8	8	7	96	88	8	4	4	2	3	3
291	23	1.72	86	29.0698	NO	YES	YES	YES	7	5	8	4	3	2	-1	3	4	4	7	8	5	4	6	8	8	4	4	3	4	8	8	9	7	3	8	7	4	4	4	3	4	65	69	-4	3	3	3	3	3
292	21	1.56	47	19.313	YES	NO	NO	NO	4	4	3	4	4	0	1	0	0	4	5	6	4	4	3	6	8	8	5	4	6	7	7	6	6	6	5	7	8	8	7	6	6	63	79	-16	4	3	2	2	3
293	19	1.64	57	21.1927	YES	NO	NO	NO	5	3	4	2	2	2	1	3	3	6	8	8	6	3	4	2	9	3	4	5	7	6	8	6	7	4	3	4	9	5	6	4	7	65	69	-4	2	2	2	2	3
294	23	1.68	73	25.8645	NO	YES	YES	YES	7	5	7	4	5	2	0	3	2	7	7	8	7	7	5	8	8	6	9	8	7	7	5	6	5	7	6	8	8	7	8	8	8	87	83	4	3	3	2	3	2
295	19	1.6	57	22.2656	YES	NO	YES	YES	5	3	4	3	2	2	1	2	3	7	7	6	7	7	7	6	6	6	6	5	4	6	6	7	7	8	7	9	5	8	7	6	4	74	80	-6	4	4	1	3	1
296	26	1.7	65	22.4913	YES	NO	NO	NO	6	5	6	5	3	1	0	1	3	9	8	8	7	7	8	7	6	6	7	8	8	9	8	9	7	8	7	8	8	7	8	8	8	89	95	-6	4	4	1	4	1
297	20	1.55	75	31.2175	NO	NO	NO	NO	8	5	7	5	4	3	1	3	4	7	9	10	6	5	9	2	1	6	2	10	10	7	7	10	1	1	5	1	1	3	1	8	8	77	53	24	3	3	2	4	3
298	21	1.51	78	34.209	NO	YES	YES	YES	7	4	9	3	2	3	-2	4	5	8	8	7	8	4	6	5	8	4	5	6	7	7	8	7	7	5	6	5	8	6	4	7	7	76	77	-1	4	3	3	3	2
299	21	1.66	60	21.7738	YES	NO	NO	NO	4	4	5	4	5	0	-1	0	-1	6	7	9	8	7	6	6	8	5	5	5	4	6	8	7	9	9	5	6	5	4	4	4	3	76	70	6	4	4	1	3	3
300	24	1.64	90	33.4622	NO	YES	YES	YES	8	3	8	2	1	5	0	6	7	8	9	3	8	2	6	3	6	1	1	1	5	9	10	7	9	8	9	9	9	4	4	4	9	53	91	-38	4	4	2	4	2
301	19	1.68	57	20.1956	YES	NO	NO	NO	5	4	6	3	1	1	-1	2	4	8	6	8	6	4	8	7	3	7	5	6	7	9	5	9	8	8	10	9	1	9	6	9	9	75	92	-17	4	4	2	3	2
302	31	1.72	66	22.3094	YES	NO	NO	NO	6	5	5	5	4	1	1	1	2	7	9	10	8	7	7	9	8	8	5	8	6	5	9	8	8	8	6	10	6	10	8	8	9	92	95	-3	3	3	1	3	3
303	20	1.69	55	19.257	YES	NO	NO	NO	4	4	1	5	4	0	3	-1	0	7	8	5	8	9	9	10	9	7	8	9	9	8	9	7	10	10	9	10	10	8	9	9	9	98	108	-10	4	4	1	4	1
304	27	1.48	45	20.5442	YES	NO	NO	NO	6	3	5	3	4	3	1	3	2	5	7	7	7	8	8	8	7	4	6	8	7	4	6	6	6	7	6	8	9	4	6	7	6	82	75	7	3	3	2	1	3
305	24	1.65	57	20.9366	YES	NO	NO	NO	6	3	5	4	3	3	1	2	3	9	9	10	9	8	8	8	6	7	6	7	9	9	9	8	8	8	9	7	8	9	9	9	9	96	102	-6	4	4	2	4	1
306	25	1.58	47	18.8271	YES	NO	NO	NO	5	5	4	5	5	0	1	0	0	7	8	7	8	8	8	8	9	9	10	10	9	6	8	9	9	9	7	10	9	9	9	10	7	101	102	-1	1	1	1	1	1
307	21	1.7	54	18.6851	YES	YES	NO	YES	3	2	3	4	2	1	0	-1	1	7	9	9	10	5	9	8	10	8	9	9	10	7	10	9	10	7	8	10	10	8	9	9	9	103	106	-3	4	3	3	2	2
308	23	1.65	57	20.9366	YES	NO	NO	NO	5	4	5	5	2	1	0	0	3	8	9	9	9	4	7	4	9	4	4	4	7	7	10	8	10	10	8	10	8	10	10	10	10	78	111	-33	4	4	1	4	1
309	26	1.67	69	24.7409	YES	YES	YES	YES	7	3	9	3	1	4	-2	4	6	6	7	7	7	5	7	9	10	6	8	8	10	7	7	7	7	7	7	7	7	7	7	7	7	90	84	6	3	3	1	3	2
310	24	1.64	53	19.7055	YES	NO	NO	NO	5	4	4	3	3	1	1	2	2	7	7	4	6	5	4	7	8	4	4	4	4	6	6	6	6	6	6	9	8	6	6	6	6	64	77	-13	3	3	2	3	2
311	33	1.64	54	20.0773	YES	NO	NO	NO	5	4	4	5	3	1	1	0	2	7	8	6	9	6	7	6	9	6	5	8	9	7	10	6	8	6	9	7	9	5	6	8	9	86	90	-4	4	4	1	3	2
312	20	1.57	50	20.2848	YES	NO	NO	NO	4	4	3	4	2	0	1	0	2	3	7	5	7	4	2	6	8	4	6	5	2	5	9	6	9	9	6	5	6	7	7	6	7	59	82	-23	2	3	2	3	2
313	21	1.78	68	21.4619	YES	YES	YES	YES	7	4	6	3	4	3	1	4	3	5	5	5	5	4	3	4	4	4	4	4	5	4	6	6	6	6	4	6	5	4	4	4	5	52	60	-8	2	3	2	2	3
314	24	1.73	56	18.7109	YES	NO	NO	NO	3	3	3	2	2	0	0	1	1	5	7	6	3	6	5	5	9	7	8	8	9	4	9	8	7	9	9	9	9	9	9	9	9	78	100	-22	3	3	2	3	2
315	25	1.6	53	20.7031	YES	NO	YES	YES	5	3	4	4	3	2	1	1	2	5	5	10	5	10	8	10	8	8	10	8	8	8	5	10	5	8	5	10	10	10	10	10	8	95	99	-4	4	4	3	3	2
316	21	1.75	65	21.2245	YES	NO	NO	NO	6	4	5	3	3	2	1	3	3	4	6	5	5	4	6	5	4	3	3	5	5	5	7	5	6	5	6	5	5	4	5	5	5	55	63	-8	3	3	2	3	2
317	31	1.7	65	22.4913	YES	NO	NO	NO	3	3	3	5	3	0	0	-2	0	6	7	7	7	6	6	8	7	7	5	8	7	7	8	6	7	7	7	8	8	8	10	10	10	81	96	-15	4	3	1	4	1
318	23	1.59	51	20.1733	YES	NO	NO	NO	6	5	5	5	4	1	1	1	2	7	7	7	7	8	6	10	9	8	9	9	8	8	8	8	9	9	9	10	9	9	9	9	9	95	106	-11	3	3	1	3	1
319	21	1.67	60	21.5139	YES	NO	NO	NO	6	4	5	5	3	2	1	1	3	8	7	9	6	8	8	7	8	7	6	8	7	9	8	10	7	8	9	7	8	7	7	8	8	89	96	-7	3	4	2	3	2
320	26	1.72	73	24.6755	YES	NO	NO	NO	6	4	5	2	2	2	1	4	4	4	8	6	6	7	7	9	8	7	5	5	7	3	7	7	7	7	4	6	5	5	6	7	5	79	69	10	4	4	2	3	2
321	33	1.72	66	22.3094	YES	NO	NO	NO	5	3	5	3	2	2	0	2	3	5	8	6	7	7	6	7	6	6	3	5	6	5	9	8	9	9	9	9	6	8	7	7	8	72	94	-22	4	3	2	2	2
322	19	1.63	55	20.7008	YES	NO	YES	YES	3	2	2	1	1	1	1	2	2	5	7	10	7	9	8	10	6	7	6	7	10	10	6	10	7	10	10	5	8	10	10	10	10	92	106	-14	3	3	2	2	3
323	21	1.65	64	23.5078	YES	NO	NO	NO	4	3	4	2	3	1	0	2	1	4	5	6	4	5	7	7	8	7	6	6	8	6	7	9	6	8	7	9	6	8	4	6	7	73	83	-10	4	3	2	3	2
324	26	1.68	62	21.9671	YES	NO	NO	NO	5	4	5	5	3	1	0	0	2	8	10	8	9	8	9	7	10	9	7	8	10	10	10	9	9	8	9	7	8	9	6	8	10	103	103	0	4	4	1	4	4
325	21	1.73	63	21.0498	YES	NO	NO	NO	5	4	5	4	3	1	0	1	2	8	8	3	4	8	9	7	8	5	7	5	8	8	9	5	8	6	8	7	8	6	4	4	8	80	81	-1	4	3	2	4	2
326	22	1.58	46.5	18.6268	YES	NO	NO	NO	4	4	4	5	5	0	0	-1	-1	7	8	7	7	8	7	10	10	9	9	9	6	8	9	8	9	9	8	9	9	8	10	10	8	97	105	-8	2	3	2	3	3
327	21	1.62	49	18.6709	YES	NO	NO	NO	4	4	3	5	4	0	1	-1	0	8	9	8	9	9	6	7	10	8	4	9	6	7	10	8	9	9	7	9	10	8	7	8	6	93	98	-5	4	4	1	4	1
328	22	1.59	47	18.591	YES	NO	NO	NO	3	3	3	3	2	0	0	0	1	5	7	5	8	4	3	6	9	3	3	4	9	6	8	5	8	5	4	7	10	5	6	4	9	66	77	-11	3	3	2	3	2
329	22	1.68	55	19.487	YES	NO	NO	NO	3	3	3	3	2	0	0	0	1	7	8	10	7	8	8	9	7	10	8	8	8	8	8	9	7	8	10	10	8	10	10	10	8	98	106	-8	3	3	2	4	2
330	21	1.7	57	19.7232	YES	NO	NO	NO	4	3	4	4	3	1	0	0	1	8	10	7	9	8	9	7	8	8	4	7	8	7	10	9	9	9	8	9	8	8	8	9	9	93	103	-10	4	4	1	3	1
331	28	1.76	75	24.2123	YES	YES	YES	YES	6	3	6	2	1	3	0	4	5	6	8	6	8	6	5	9	8	5	7	5	5	7	6	6	8	5	7	7	6	6	5	5	7	78	75	3	3	3	2	3	2
332	20	1.63	55	20.7008	YES	NO	NO	NO	4	3	4	3	2	1	0	1	2	5	8	7	8	5	5	8	8	6	4	5	8	6	9	8	10	8	7	10	10	8	7	8	8	77	99	-22	4	3	2	3	2
333	20	1.62	65	24.7676	YES	YES	YES	YES	6	4	6	4	3	2	0	2	3	7	7	8	8	3	8	6	3	3	5	4	7	7	7	7	7	6	6	5	3	3	6	6	7	69	70	-1	3	3	2	3	2
334	23	1.73	59	19.7133	YES	NO	NO	NO	4	3	4	3	3	1	0	1	1	6	8	7	8	5	4	9	9	7	7	7	7	4	8	7	8	8	3	9	10	9	9	6	7	84	88	-4	3	3	3	3	2
335	24	1.54	67	28.251	NO	YES	YES	YES	8	5	7	4	4	3	1	4	4	4	7	9	5	2	4	5	6	3	2	3	7	6	9	10	8	7	5	7	7	7	5	5	10	57	86	-29	3	2	3	2	3
336	24	1.68	72	25.5102	NO	NO	YES	YES	6	5	6	4	3	1	0	2	3	4	6	4	6	5	5	5	8	7	4	2	5	4	6	4	7	5	6	5	7	6	6	4	4	61	64	-3	3	3	4	3	3
337	23	1.62	61	23.2434	YES	YES	NO	YES	6	2	7	2	2	4	-1	4	4	3	6	6	6	7	6	7	9	9	5	5	3	1	6	6	6	4	2	7	9	7	5	5	2	72	60	12	3	3	2	3	2
338	21	1.67	62	22.231	YES	NO	YES	YES	5	3	4	3	3	2	1	2	2	8	9	7	8	8	7	10	8	7	9	9	8	7	10	7	10	10	8	10	10	7	10	8	6	98	103	-5	4	3	1	4	2
339	22	1.62	54	20.5761	YES	NO	YES	YES	3	2	1	4	3	1	2	-1	0	8	7	8	9	8	8	6	8	9	8	10	10	9	9	10	10	10	10	9	9	10	9	10	10	99	115	-16	4	4	2	4	1
340	22	1.6	54	21.0938	YES	NO	NO	NO	3	3	3	4	2	0	0	-1	1	4	5	6	4	6	4	6	5	7	6	6	6	4	5	5	4	6	5	6	5	7	6	6	5	65	64	1	3	4	4	3	2
341	22	1.69	78	27.31	NO	YES	YES	YES	8	4	8	5	3	4	0	3	5	8	7	6	6	3	5	5	8	1	1	1	3	6	7	4	7	5	5	5	8	1	1	1	5	54	55	-1	3	3	3	3	2
342	23	1.68	65	23.03	YES	YES	YES	YES	7	4	6	3	3	3	1	4	4	3	3	3	2	2	2	4	5	3	3	3	3	4	8	8	8	8	6	8	10	9	10	10	10	36	99	-63	1	2	4	2	4
343	23	1.8	67	20.679	YES	YES	YES	YES	7	3	6	2	2	4	1	5	5	7	5	8	5	5	5	5	5	5	5	5	6	7	8	6	8	5	7	7	5	5	6	7	7	66	78	-12	3	3	2	3	3
344	21	1.73	63	21.0498	YES	NO	NO	NO	7	6	7	6	4	1	0	1	3	6	8	9	8	3	5	3	10	7	4	5	10	8	8	9	8	2	5	2	10	4	2	9	10	78	77	1	4	4	1	3	1
345	31	1.68	144	51.0204	NO	YES	YES	YES	9	5	9	3	2	4	0	6	7	7	9	4	6	4	6	6	6	4	4	4	7	6	8	5	6	4	7	7	4	6	5	5	4	67	67	0	4	3	4	4	4
346	21	1.65	52	19.1001	YES	NO	NO	NO	4	4	3	5	3	0	1	-1	1	6	7	8	6	8	9	9	6	5	6	7	7	5	8	9	7	6	9	9	9	5	9	9	9	84	94	-10	3	3	2	3	2
347	28	1.6	110	42.9688	NO	YES	YES	YES	9	5	9	3	2	4	0	6	7	7	8	10	8	7	7	10	8	6	6	9	10	10	7	10	7	3	9	10	5	3	5	5	10	96	84	12	4	4	2	3	2
348	23	1.69	80	28.0102	NO	YES	YES	YES	7	5	7	3	1	2	0	4	6	10	6	10	6	9	9	8	4	8	9	7	10	10	5	10	5	8	8	9	3	7	7	7	10	96	89	7	3	3	2	4	2
349	31	1.58	82	32.8473	NO	YES	YES	YES	9	4	9	3	1	5	0	6	8	7	8	8	8	4	4	9	5	4	4	5	7	5	8	9	8	7	8	9	9	7	8	8	8	73	94	-21	3	3	2	3	2
350	19	1.73	57	19.0451	YES	NO	NO	NO	4	3	2	3	4	1	2	1	0	5	7	6	7	7	6	8	8	4	7	6	7	4	6	5	6	5	4	6	7	6	5	5	5	78	64	14	3	3	2	3	2
351	22	1.76	80	25.8264	NO	NO	NO	NO	5	3	5	3	1	2	0	2	4	8	8	8	8	8	10	10	10	10	5	7	8	8	10	10	8	10	10	7	6	10	10	10	6	100	105	-5	4	4	1	4	1
352	18	1.68	62	21.9671	YES	NO	YES	YES	5	4	4	3	4	1	1	2	1	7	9	9	9	7	8	6	9	6	6	9	10	7	9	10	10	9	10	4	9	9	5	10	9	95	101	-6	4	4	1	4	1
353	20	1.74	75	24.7721	YES	YES	YES	YES	7	4	7	5	4	3	0	2	3	4	8	5	7	1	4	5	9	3	4	4	6	2	4	3	3	1	3	4	5	2	6	3	5	60	41	19	3	3	3	3	3
354	22	1.66	99	35.9268	NO	YES	YES	YES	9	6	7	2	1	3	2	7	8	6	6	10	5	2	8	8	5	1	1	4	10	6	6	10	6	5	10	8	1	1	5	5	10	66	73	-7	3	3	2	3	2
355	29	1.78	113	35.6647	NO	YES	NO	YES	9	5	9	3	4	4	0	6	5	10	10	6	8	5	10	10	10	5	3	6	10	10	10	5	8	6	9	10	10	6	7	8	10	93	99	-6	4	4	1	4	1
356	27	1.62	52	19.8141	YES	NO	NO	NO	3	5	2	5	3	-2	1	-2	0	8	9	9	8	7	9	8	9	10	6	7	7	6	8	8	9	5	9	5	6	10	6	6	6	97	84	13	4	4	4	4	2
357	30	1.71	118	40.3543	NO	YES	YES	YES	9	7	8	5	3	2	1	4	6	7	9	8	6	4	5	3	4	2	1	3	7	8	7	8	7	7	9	6	6	4	4	4	10	59	80	-21	4	3	3	3	3
358	22	1.66	75	27.2173	NO	YES	YES	YES	8	5	7	4	3	3	1	4	5	4	7	5	8	6	6	8	9	4	3	5	9	6	8	5	7	4	7	8	8	6	4	6	10	74	79	-5	4	4	2	4	2
359	23	1.64	60	22.3081	YES	NO	NO	NO	4	3	4	3	2	1	0	1	2	6	9	8	8	5	6	7	7	5	4	6	9	6	9	7	9	6	7	10	9	6	5	6	10	80	90	-10	4	4	2	4	1
360	28	1.68	70	24.8016	YES	NO	NO	NO	7	5	8	3	4	2	-1	4	3	5	6	6	6	6	7	7	5	6	7	4	6	5	5	5	8	5	5	6	6	7	6	5	6	71	69	2	3	3	2	3	2
361	27	1.69	76	26.6097	NO	NO	NO	NO	8	6	7	6	3	2	1	2	5	7	7	3	8	6	6	4	7	6	6	8	9	3	8	6	4	8	3	8	5	8	8	8	4	77	73	4	4	4	2	2	3
362	29	1.7	78	26.9896	NO	YES	YES	YES	7	4	7	4	4	3	0	3	3	3	7	5	6	8	3	8	9	1	4	2	10	3	8	5	8	8	10	7	7	3	7	7	10	66	83	-17	4	4	2	4	2
363	23	1.61	68	26.2336	NO	YES	NO	YES	7	5	7	4	4	2	0	3	3	7	7	9	7	8	9	9	9	7	8	9	7	6	7	8	7	8	9	9	9	9	9	9	9	96	99	-3	4	4	1	3	1
364	22	1.67	58	20.7967	YES	NO	NO	NO	6	3	5	4	2	3	1	2	4	7	6	9	8	9	3	9	5	5	4	4	10	9	9	9	9	9	7	10	8	6	7	7	8	79	98	-19	4	4	1	4	1
365	25	1.7	54	18.6851	YES	NO	NO	NO	3	3	3	3	3	0	0	0	0	7	8	6	6	4	7	5	6	4	5	3	7	6	8	6	7	6	6	6	6	6	6	5	8	68	76	-8	4	3	2	3	4
366	22	1.72	56	18.9292	YES	NO	NO	NO	5	4	5	4	3	1	0	1	2	5	7	5	4	7	3	7	9	7	6	6	3	4	5	3	5	6	6	7	9	7	7	6	3	69	68	1	4	4	2	3	2
367	27	1.75	86	28.0816	NO	YES	YES	YES	8	5	8	5	3	3	0	3	5	9	9	8	8	6	8	7	8	7	7	7	9	9	9	9	8	9	10	9	7	9	9	10	9	93	107	-14	4	4	2	4	1
368	33	1.67	132	47.3305	NO	YES	NO	YES	8	6	9	2	3	2	-1	6	5	10	10	8	10	7	10	10	10	6	6	8	10	10	10	7	10	5	10	10	10	5	5	5	5	105	92	13	4	4	2	4	4
369	35	1.58	59	23.634	YES	YES	YES	YES	5	3	6	4	2	2	-1	1	3	6	8	10	9	7	7	9	5	5	5	8	7	8	6	8	8	7	9	7	5	6	6	7	5	86	82	4	4	4	3	4	1
370	20	1.54	52	21.9261	YES	NO	NO	NO	6	3	5	3	2	3	1	3	4	4	7	8	7	6	6	9	7	6	6	7	9	7	6	10	6	8	9	10	6	7	6	7	9	82	91	-9	3	3	3	2	3
371	18	1.67	85	30.478	NO	YES	YES	YES	8	5	9	3	2	3	-1	5	6	6	8	10	8	3	5	6	4	7	7	8	3	3	8	10	7	3	5	6	4	8	8	8	3	75	73	2	2	2	3	2	2
372	22	1.71	74	25.3069	NO	YES	NO	YES	5	3	5	3	3	2	0	2	2	4	9	4	7	3	5	5	5	3	3	3	8	2	6	5	6	1	2	7	3	3	1	9	7	59	52	7	3	3	3	3	3
373	31	1.71	75	25.6489	NO	NO	NO	NO	6	4	8	4	1	2	-2	2	5	4	9	8	8	5	5	2	10	10	8	6	6	7	9	9	7	5	8	5	6	6	6	8	8	81	84	-3	3	3	2	3	3
374	31	1.62	142	54.1076	NO	YES	NO	YES	9	8	9	7	5	1	0	2	4	7	10	8	10	8	10	7	5	7	6	7	10	9	10	8	10	9	10	6	6	5	5	7	10	95	95	0	4	4	1	3	1
[truncated: 17 more columns]
